# Supplementary material for: Major Causes of Calf and Lamb Mortality and Morbidity and Associated Risk Factors in the Mixed Crop-Livestock Production System in Jamma District, South Wollo, Ethiopia
Source: Vet Med Int. 2021 Aug 24;2021:6689154. doi: 10.1155/2021/6689154 (PMC8407976; doi:10.1155/2021/6689154)
Supplement: Supplementary Materials — Additional file-1: questionnaire format prepared to assess calf and lamb mortality and morbidity and associated risk factors in Jamma district Additional file-2: vernacular name of common disease of sheep and cattle and figure of different ectoparasites in the Jamma district. [file 6689154.f1.zip]

Archive with 2 entries (2 files):
- 6689154.f1/Questionnaire for calf & lamb mortality & morbidity format.pdf
- 6689154.f1/Vernacular name of common disease of sheep and cattle and Figure of different ectoparasites in the Jamma district (1).doc
